# Supplementary material for: SelectMDx and Multiparametric Magnetic Resonance Imaging of the Prostate for Men Undergoing Primary Prostate Biopsy: A Prospective Assessment in a Multi-Institutional Study
Source: Cancers (Basel). 2021 Apr 23;13(9):2047. doi: 10.3390/cancers13092047 (PMC8122883; doi:10.3390/cancers13092047)
Supplement: Supplementary file 1 [file cancers-13-02047-s001.zip]

Archive with 1 entries (1 files):
- cancers-1176547-supplementary.pdf
